# Supplementary material for: Structure of the DP1–DP2 PolD complex bound with DNA and its implications for the evolutionary history of DNA and RNA polymerases
Source: PLoS Biol. 2019 Jan 18;17(1):e3000122. doi: 10.1371/journal.pbio.3000122 (PMC6355029; doi:10.1371/journal.pbio.3000122)
Supplement: S1 Data — (XLSX) [file pbio.3000122.s011.xlsx]

## Sheet: Sheet1
											Complex																		DP2
			Primer/Template								Single Stranded DNA								Double stranded DNA						Primer/Template				Single stranded DNA				Double stranded DNA
[PolD]	r (x10-3)	std dev (x10-3)	fb (%)		[PolD]_fit	fit_fb		[PolD]	r (x10-3)	std dev (x10-3)	fb (%)		[PolD]_fit	fit_fb		[PolD]	r (x10-3)	std dev (x10-3)	fb (%)		[PolD]_fit	fit_fb		[PolD]	r (x10-3)	std dev (x10-3)		[PolD]	r (x10-3)	std dev (x10-3)		[PolD]	r (x10-3)	std dev (x10-3)
0	37.8597	7.95476	0		0	0.0148411		0	57.1616	6.98627	0		0	0.0494871		0	81.5749	8.46095	0		0	-0.0975597		0	41.8601	9.13606		0	58.7817	5.62841		0	85.4264	7.64265
23	146.27	6.44779	0.586713		3.01508	19.9765		23	111.058	9.27024	0.362818		3.93467	5.77623		23	117.218	8.19674	0.279198		3.93467	10.0322		360.331	69.9409	9.23255		360.331	82.1764	5.81956		360.331	90.0798	6.04561
45.5	182.555	9.49316	0.71152		6.03015	31.0981		45.5	155.168	9.68553	0.572671		7.86935	12.7126		45.5	140.111	9.86087	0.421542		7.86935	15.5923		714.754	89.8851	12.9174		714.754	90.2272	10.056		714.754	100.634	7.2679
89.6	217.506	7.71828	0.816038		9.04523	38.9543		89.6	200.931	12.0844	0.742652		11.804	19.4764		89.6	159.444	8.07755	0.52381		11.804	19.9026		1406.45	103.901	11.8509		1406.45	111.742	7.10412		1406.45	108.435	7.56246
173.625	245.809	8.20496	0.886518		12.0603	44.9268		173.625	251.087	8.35113	0.889796		15.7387	25.7438		173.625	194.678	13.2137	0.688116		15.7387	23.486		2725	123.679	6.5831		2725	119.753	6.47086		2725	108.067	6.83995
252.545	259.988	11.3858	0.918146		15.0754	49.6699		252.545	265.472	8.40884	0.924375		19.6734	31.4291		252.545	205.288	9.12987	0.724654		19.6734	26.5727		3963.64	119.613	11.6191		3963.64	117.061	5.93718		3963.64	113.867	7.25478
396.857	269.753	8.28181	0.93878		18.0905	53.5519		396.857	270.018	11.2205	0.933593		23.608	36.5372		396.857	222.646	11.6488	0.787815		23.608	29.2912		6228.57	108.097	13.29		6228.57	107.141	7.20032		6228.57	109.637	8.61127
591.064	277.282	6.32859	0.95333		21.1055	56.8014		591.064	281.791	10.1318	0.959444		27.5427	41.1092		591.064	246.396	6.47658	0.861088		27.5427	31.7229
					24.1206	59.5695		782.535	287.439	11.7645	0.976074		31.4774	45.1981		782.535	264.239	10.0106	0.911054		31.4774	33.9231
					27.1357	61.9612							35.4121	48.8587							35.4121	35.9319
					30.1508	64.0521							39.3467	52.1422							39.3467	37.7794
					33.1658	65.8982							43.2814	55.095							43.2814	39.4886
					36.1809	67.5419							47.2161	57.758							47.2161	41.078
					39.196	69.0163							51.1508	60.1667							51.1508	42.5624
					42.2111	70.3473							55.0854	62.3522							55.0854	43.954
					45.2261	71.5557							59.0201	64.3409							59.0201	45.263
					48.2412	72.6585							62.9548	66.1561							62.9548	46.498
					51.2563	73.6693							66.8894	67.8174							66.8894	47.6661
					54.2714	74.5997							70.8241	69.3421							70.8241	48.7737
					57.2864	75.4593							74.7588	70.7452							74.7588	49.8261
					60.3015	76.2561							78.6935	72.0395							78.6935	50.8282
					63.3166	76.9971							82.6281	73.2364							82.6281	51.784
					66.3317	77.6881							86.5628	74.3457							86.5628	52.6971
					69.3467	78.3343							90.4975	75.3761							90.4975	53.5709
					72.3618	78.9399							94.4322	76.3352							94.4322	54.4082
					75.3769	79.5088							98.3668	77.2297							98.3668	55.2115
					78.392	80.0445							102.302	78.0655							102.302	55.9834
					81.407	80.5497							106.236	78.8478							106.236	56.7257
					84.4221	81.0271							110.171	79.5814							110.171	57.4405
					87.4372	81.4791							114.106	80.2704							114.106	58.1295
					90.4523	81.9077							118.04	80.9185							118.04	58.7941
					93.4673	82.3147							121.975	81.5291							121.975	59.436
					96.4824	82.7017							125.91	82.1052							125.91	60.0563
					99.4975	83.0703							129.844	82.6494							129.844	60.6563
					102.513	83.4218							133.779	83.1642							133.779	61.2372
					105.528	83.7574							137.714	83.6518							137.714	61.7999
					108.543	84.0781							141.648	84.1142							141.648	62.3454
					111.558	84.385							145.583	84.5531							145.583	62.8745
					114.573	84.6789							149.518	84.9703							149.518	63.3881
					117.588	84.9608							153.452	85.3672							153.452	63.887
					120.603	85.2313							157.387	85.7453							157.387	64.3718
					123.618	85.4912							161.322	86.1057							161.322	64.8432
					126.633	85.741							165.256	86.4495							165.256	65.3019
					129.648	85.9814							169.191	86.778							169.191	65.7483
					132.663	86.2129							173.126	87.092							173.126	66.1831
					135.678	86.4361							177.06	87.3924							177.06	66.6067
					138.693	86.6513							180.995	87.68							180.995	67.0196
					141.709	86.859							184.93	87.9556							184.93	67.4223
					144.724	87.0596							188.864	88.22							188.864	67.8152
					147.739	87.2535							192.799	88.4737							192.799	68.1987
					150.754	87.441							196.734	88.7173							196.734	68.5731
					153.769	87.6224							200.668	88.9514							200.668	68.9388
					156.784	87.7981							204.603	89.1766							204.603	69.2962
					159.799	87.9683							208.538	89.3933							208.538	69.6455
					162.814	88.1332							212.472	89.6019							212.472	69.987
					165.829	88.2932							216.407	89.8029							216.407	70.3211
					168.844	88.4484							220.342	89.9967							220.342	70.648
					171.859	88.599							224.276	90.1837							224.276	70.968
					174.874	88.7454							228.211	90.3641							228.211	71.2813
					177.889	88.8875							232.146	90.5383							232.146	71.5881
					180.905	89.0258							236.08	90.7066							236.08	71.8886
					183.92	89.1602							240.015	90.8693							240.015	72.1831
					186.935	89.291							243.95	91.0266							243.95	72.4718
					189.95	89.4182							247.884	91.1788							247.884	72.7548
					192.965	89.5422							251.819	91.3262							251.819	73.0324
					195.98	89.6629							255.754	91.4689							255.754	73.3046
					198.995	89.7806							259.688	91.6072							259.688	73.5718
					202.01	89.8952							263.623	91.7412							263.623	73.8339
					205.025	90.0071							267.558	91.8711							267.558	74.0913
					208.04	90.1161							271.492	91.9972							271.492	74.3439
					211.055	90.2226							275.427	92.1195							275.427	74.5921
					214.07	90.3265							279.362	92.2383							279.362	74.8358
					217.085	90.4279							283.296	92.3536							283.296	75.0753
					220.101	90.527							287.231	92.4657							287.231	75.3106
					223.116	90.6238							291.166	92.5746							291.166	75.5419
					226.131	90.7185							295.101	92.6805							295.101	75.7692
					229.146	90.811							299.035	92.7835							299.035	75.9928
					232.161	90.9014							302.97	92.8837							302.97	76.2126
					235.176	90.9899							306.905	92.9812							306.905	76.4288
					238.191	91.0764							310.839	93.0761							310.839	76.6416
					241.206	91.1611							314.774	93.1685							314.774	76.8509
					244.221	91.244							318.709	93.2585							318.709	77.0568
					247.236	91.3252							322.643	93.3463							322.643	77.2596
					250.251	91.4047							326.578	93.4318							326.578	77.4592
					253.266	91.4826							330.513	93.5152							330.513	77.6557
					256.281	91.5589							334.447	93.5965							334.447	77.8492
					259.296	91.6337							338.382	93.6758							338.382	78.0397
					262.312	91.707							342.317	93.7531							342.317	78.2275
					265.327	91.7788							346.251	93.8287							346.251	78.4124
					268.342	91.8493							350.186	93.9024							350.186	78.5946
					271.357	91.9184							354.121	93.9744							354.121	78.7742
					274.372	91.9863							358.055	94.0447							358.055	78.9512
					277.387	92.0528							361.99	94.1134							361.99	79.1256
					280.402	92.1181							365.925	94.1806							365.925	79.2976
					283.417	92.1822							369.859	94.2462							369.859	79.4672
					286.432	92.2452							373.794	94.3103							373.794	79.6344
					289.447	92.307							377.729	94.3731							377.729	79.7993
					292.462	92.3677							381.663	94.4344							381.663	79.962
					295.477	92.4273							385.598	94.4944							385.598	80.1225
					298.492	92.4859							389.533	94.5532							389.533	80.2808
					301.508	92.5435							393.467	94.6106							393.467	80.437
					304.523	92.6001							397.402	94.6669							397.402	80.5911
					307.538	92.6557							401.337	94.722							401.337	80.7432
					310.553	92.7104							405.271	94.7759							405.271	80.8934
					313.568	92.7642							409.206	94.8287							409.206	81.0416
					316.583	92.8171							413.141	94.8805							413.141	81.1879
					319.598	92.8691							417.075	94.9312							417.075	81.3324
					322.613	92.9203							421.01	94.9809							421.01	81.4751
					325.628	92.9706							424.945	95.0296							424.945	81.6159
					328.643	93.0201							428.879	95.0774							428.879	81.7551
					331.658	93.0689							432.814	95.1242							432.814	81.8925
					334.673	93.1169							436.749	95.1701							436.749	82.0283
					337.688	93.1641							440.683	95.2151							440.683	82.1624
					340.704	93.2107							444.618	95.2593							444.618	82.2949
					343.719	93.2565							448.553	95.3026							448.553	82.4258
					346.734	93.3016							452.487	95.3452							452.487	82.5552
					349.749	93.346							456.422	95.3869							456.422	82.6831
					352.764	93.3898							460.357	95.4279							460.357	82.8095
					355.779	93.4329							464.291	95.4681							464.291	82.9344
					358.794	93.4753							468.226	95.5076							468.226	83.0579
					361.809	93.5172							472.161	95.5464							472.161	83.18
					364.824	93.5585							476.095	95.5845							476.095	83.3007
					367.839	93.5991							480.03	95.6219							480.03	83.42
					370.854	93.6392							483.965	95.6587							483.965	83.5381
					373.869	93.6787							487.899	95.6948							487.899	83.6548
					376.884	93.7177							491.834	95.7303							491.834	83.7702
					379.899	93.7561							495.769	95.7652							495.769	83.8844
					382.915	93.794							499.704	95.7995							499.704	83.9973
					385.93	93.8314							503.638	95.8332							503.638	84.109
					388.945	93.8682							507.573	95.8663							507.573	84.2196
					391.96	93.9046							511.508	95.8989							511.508	84.3289
					394.975	93.9405							515.442	95.931							515.442	84.4371
					397.99	93.9759							519.377	95.9625							519.377	84.5442
					401.005	94.0108							523.312	95.9935							523.312	84.6501
					404.02	94.0453							527.246	96.024							527.246	84.755
					407.035	94.0793							531.181	96.054							531.181	84.8588
					410.05	94.1129							535.116	96.0836							535.116	84.9615
					413.065	94.146							539.05	96.1127							539.05	85.0632
					416.08	94.1788							542.985	96.1413							542.985	85.1638
					419.095	94.2111							546.92	96.1695							546.92	85.2635
					422.111	94.243							550.854	96.1972							550.854	85.3621
					425.126	94.2745							554.789	96.2245							554.789	85.4598
					428.141	94.3056							558.724	96.2514							558.724	85.5565
					431.156	94.3363							562.658	96.2779							562.658	85.6523
					434.171	94.3667							566.593	96.3039							566.593	85.7471
					437.186	94.3967							570.528	96.3296							570.528	85.8411
					440.201	94.4263							574.462	96.3549							574.462	85.9341
					443.216	94.4556							578.397	96.3799							578.397	86.0262
					446.231	94.4845							582.332	96.4044							582.332	86.1175
					449.246	94.5131							586.266	96.4286							586.266	86.2079
					452.261	94.5413							590.201	96.4525							590.201	86.2974
					455.276	94.5692							594.136	96.476							594.136	86.3862
					458.291	94.5968							598.07	96.4991							598.07	86.4741
					461.307	94.6241							602.005	96.522							602.005	86.5611
					464.322	94.651							605.94	96.5445							605.94	86.6474
					467.337	94.6777							609.874	96.5667							609.874	86.7329
					470.352	94.704							613.809	96.5886							613.809	86.8177
					473.367	94.73							617.744	96.6102							617.744	86.9016
					476.382	94.7558							621.678	96.6314							621.678	86.9849
					479.397	94.7813							625.613	96.6524							625.613	87.0673
					482.412	94.8064							629.548	96.6731							629.548	87.1491
					485.427	94.8313							633.482	96.6936							633.482	87.2301
					488.442	94.856							637.417	96.7137							637.417	87.3104
					491.457	94.8803							641.352	96.7336							641.352	87.39
					494.472	94.9044							645.286	96.7532							645.286	87.469
					497.487	94.9283							649.221	96.7726							649.221	87.5472
					500.503	94.9519							653.156	96.7916							653.156	87.6248
					503.518	94.9752							657.09	96.8105							657.09	87.7017
					506.533	94.9983							661.025	96.8291							661.025	87.778
					509.548	95.0212							664.96	96.8475							664.96	87.8536
					512.563	95.0438							668.894	96.8656							668.894	87.9286
					515.578	95.0661							672.829	96.8835							672.829	88.0029
					518.593	95.0883							676.764	96.9011							676.764	88.0767
					521.608	95.1102							680.698	96.9186							680.698	88.1498
					524.623	95.1319							684.633	96.9358							684.633	88.2223
					527.638	95.1534							688.568	96.9528							688.568	88.2943
					530.653	95.1746							692.503	96.9696							692.503	88.3656
					533.668	95.1957							696.437	96.9862							696.437	88.4364
					536.683	95.2165							700.372	97.0025							700.372	88.5066
					539.698	95.2371							704.307	97.0187							704.307	88.5762
					542.714	95.2575							708.241	97.0347							708.241	88.6453
					545.729	95.2778							712.176	97.0505							712.176	88.7139
					548.744	95.2978							716.111	97.0661							716.111	88.7819
					551.759	95.3176							720.045	97.0815							720.045	88.8493
					554.774	95.3372							723.98	97.0967							723.98	88.9163
					557.789	95.3567							727.915	97.1118							727.915	88.9827
					560.804	95.3759							731.849	97.1266							731.849	89.0486
					563.819	95.395							735.784	97.1413							735.784	89.114
					566.834	95.4139							739.719	97.1558							739.719	89.1788
					569.849	95.4326							743.653	97.1702							743.653	89.2432
					572.864	95.4512							747.588	97.1844							747.588	89.3071
					575.879	95.4695							751.523	97.1984							751.523	89.3706
					578.894	95.4877							755.457	97.2122							755.457	89.4335
					581.91	95.5058							759.392	97.226							759.392	89.496
					584.925	95.5236							763.327	97.2395							763.327	89.558
					587.94	95.5413							767.261	97.2529							767.261	89.6195
					590.955	95.5589							771.196	97.2661							771.196	89.6806
					593.97	95.5762							775.131	97.2792							775.131	89.7412
					596.985	95.5935							779.065	97.2922							779.065	89.8014
					600	95.6105							783	97.305							783	89.8612
